# Supplementary material for: Genetic Diversity of Staphylococcus aureus in Buruli Ulcer
Source: PLoS Negl Trop Dis. 2015 Feb 6;9(2):e0003421. doi: 10.1371/journal.pntd.0003421 (PMC4319846; doi:10.1371/journal.pntd.0003421)
Supplement: S1 Table — (XLSX) [file pntd.0003421.s001.xlsx]

## Sheet: Sheet1
Patient No.	Patient ID	spa-type	MLVF pattern	MLVF cluster	Country	Community	Source	PVL	mecA	agr	Cefoxitin screen	Benzylpenicillin	Oxacillin	Gentamicin	Kanamycin	Tobramycin	Ciprofloxacin	Inducible Clindamycin resist	Erythromycin	Clindamycin	Linezolid	Teicoplanin	Vancomycin	Tetracycline	Fosfomycin	Fusidic Acid	Mupirocin	Chloramphenicol	Rifampicin	Trimethoprim/Sulfamethoxazole
4	BU_G0410_t7	t084	1	A	Ghana	Oboadaka	wound dressing	pos	neg	II	neg	R	S	S	S	S	S	neg	S	S	S	S	S	R	S	S	S	R	S	R
7	BU_G0702_t6	t084	1	A	Ghana	Adamukatatsi	wound dressing	pos	neg	II	neg	R	S	S	S	S	S	neg	S	S	S	S	S	R	S	S	S	R	S	R
7	BU_G0702_t8	t084	1	A	Ghana	Adamukatatsi	wound dressing	pos	neg	II	neg	R	S	S	S	S	S	neg	R	S	S	S	S	R	S	S	S	R	S	R
7	BU_G0704_t6	t084	1	A	Ghana	Adamukatatsi	wound dressing	pos	neg	II	neg	R	S	S	S	S	S	neg	S	S	S	S	S	R	S	S	S	R	S	R
7	BU_G0707_t6	t084	1	A	Ghana	Adamukatatsi	wound dressing	pos	neg	II	neg	R	S	S	S	S	S	neg	S	S	S	S	S	R	S	S	S	R	S	R
3	BU_G0301_t11	t084	2	A	Ghana	Aburi	wound dressing	neg	neg	IV	neg	R	S	S	S	S	S	neg	S	S	S	S	S	R	S	S	S	S	S	S
3	BU_N3_t10	t084	2	A	Ghana	Aburi	nose	neg	neg	IV	neg	R	S	S	S	S	S	neg	S	S	S	S	S	R	S	S	S	S	S	S
3	BU_N3_t2	t084	2	A	Ghana	Aburi	nose	neg	neg	III	neg	R	S	S	S	S	S	neg	S	S	S	S	S	R	S	S	S	S	S	S
3	BU_N3_t7	t084	2	A	Ghana	Aburi	nose	pos	neg	II	neg	R	S	S	S	S	S	neg	S	S	S	S	S	R	S	S	S	S	S	S
3	BU_N3_t8	t084	2	A	Ghana	Aburi	nose	neg	neg	II	neg	R	S	S	S	S	S	neg	S	S	S	S	S	R	S	S	S	S	S	S
3	BU_N3_t9	t084	2	A	Ghana	Aburi	nose	neg	neg	II	neg	R	S	S	S	S	S	neg	S	S	S	S	S	R	S	S	S	S	S	S
3	BU_W3_t10	t084	2	A	Ghana	Aburi	wound	neg	neg	IV	neg	R	S	S	S	S	S	neg	S	S	S	S	S	R	S	S	S	S	S	S
3	BU_G0306_t2	t084	3	A	Ghana	Aburi	wound dressing	neg	neg	II	neg	S	S	S	S	S	S	neg	S	S	S	S	S	R	S	S	S	S	S	S
7	BU_G0702_t11	t084	4	A	Ghana	Adamukatatsi	wound dressing	pos	neg	IV	neg	R	S	S	S	S	S	neg	S	S	S	S	S	R	S	S	S	R	S	R
7	BU_G0706_t6	t084	4	A	Ghana	Adamukatatsi	wound dressing	neg	neg	II	neg	R	S	S	S	S	S	neg	S	S	S	S	S	R	S	S	S	S	R	R
7	BU_G0706_t8	t084	4	A	Ghana	Adamukatatsi	wound dressing	neg	neg	II	neg	R	S	S	S	S	S	neg	S	S	S	S	S	R	S	S	S	S	R	R
7	BU_G0710_t8	t084	4	A	Ghana	Adamukatatsi	wound dressing	neg	neg	IV	neg	R	S	S	S	S	S	neg	S	S	S	S	S	R	S	S	S	S	R	R
21	BU_G2108_t7	t084	4	A	Ghana	Obotwere	wound dressing	neg	neg	II	neg	R	S	S	S	S	S	neg	S	S	S	S	S	R	S	S	S	R	S	R
22	BU_G2207_t6	t084	4	A	Ghana	Asuboi	wound dressing	neg	neg	IV	neg	R	S	S	S	S	S	neg	S	S	S	S	S	R	S	S	S	R	S	S
26	BU_G2602B2_t9	t084	4	A	Ghana	Aburi	wound dressing	neg	neg	I	neg	R	S	S	S	S	S	neg	S	S	S	S	S	R	S	S	S	R	S	R
22	BU_W22_t12	t084	4	A	Ghana	Asuboi	wound swab	neg	neg	IV	neg	R	S	S	S	S	S	neg	S	S	S	S	S	R	S	S	S	R	S	R
22	BU_W22_t6	t084	4	A	Ghana	Asuboi	wound swab	pos	neg	II	neg	R	S	S	S	S	S	neg	S	S	S	S	S	R	S	S	S	R	S	R
22	BU_W22_t8	t084	4	A	Ghana	Asuboi	wound swab	neg	neg	II	neg	R	S	S	S	S	S	neg	S	S	S	S	S	R	S	S	S	R	S	R
22	BU_W22B_t9	t084	4	A	Ghana	Asuboi	wound swab	pos	neg	II	neg	R	S	S	S	S	S	neg	S	S	S	S	S	R	S	S	S	R	S	R
7	BU_W7C_t11	t084	4	A	Ghana	Adamukatatsi	wound swab	pos	neg	IV	neg	R	S	S	S	S	S	neg	S	S	S	S	S	R	S	S	S	R	S	R
30	BU_N30_t12	t084	5	A	Ghana	Oboadaka	nose	neg	neg	IV	neg	R	S	S	S	S	S	neg	S	S	S	S	S	S	S	S	S	R	S	R
7	BU_G0701_t11	t084	6	A	Ghana	Adamukatatsi	wound dressing	pos	neg	IV	neg	R	S	S	S	S	S	neg	S	S	S	S	S	R	S	S	S	R	S	R
27	BU_G2701_t11	t084	7	A	Ghana	Pakro	wound dressing	pos	neg	IV	neg	R	S	S	S	S	S	neg	S	S	S	S	S	R	S	S	S	R	S	R
17	BU_N17Y_t2	t346	8	B	Ghana	Oparekrom	nose	pos	neg	II	neg	R	S	S	S	S	S	neg	S	S	S	S	S	S	S	S	S	S	S	R
12	BU_W12_t13	t12836	9	C	Ghana	Amanfro	wound swab	neg	neg	II	neg	R	S	S	S	S	S	neg	S	S	S	S	S	S	S	S	S	S	S	S
7	BU_G0706B_t8	t1096	10	D	Ghana	Adamukatatsi	wound dressing	pos	neg	I	neg	R	S	S	S	S	S	neg	S	S	S	S	S	R	S	S	S	S	S	S
7	BU_N7_t4	t355	11	D	Ghana	Adamukatatsi	nose	neg	neg	I	neg	R	S	S	S	S	S	neg	S	S	S	S	S	S	S	S	S	S	S	S
17	BU_N17C_t4	t11375	12	E	Ghana	Oparekrom	nose	pos	neg	I	neg	R	S	S	S	S	S	neg	S	S	S	S	S	S	S	S	S	S	S	S
17	BU_N17W_t2	t11375	12	E	Ghana	Oparekrom	nose	pos	neg	I	neg	R	S	S	S	S	S	neg	S	S	S	S	S	S	S	S	S	S	S	S
17	BU_N17Y_t4	t11375	12	E	Ghana	Oparekrom	nose	pos	neg	I	neg	R	S	S	S	S	S	neg	S	S	S	S	S	S	S	S	S	S	S	S
17	BU_W17_t2	t11375	12	E	Ghana	Oparekrom	wound swab	pos	neg	I	neg	R	S	S	S	S	S	neg	S	S	S	S	S	S	S	S	S	S	S	S
3	BU_G0301_t8	t355	13	F	Ghana	Aburi	wound dressing	pos	neg	II	neg	R	S	S	S	S	S	neg	S	S	S	S	S	R	S	S	S	R	S	S
3	BU_G0305_t8	t355	13	F	Ghana	Aburi	wound dressing	pos	neg	I	neg	R	S	S	S	S	S	neg	S	S	S	S	S	R	S	S	S	R	S	S
5	BU_G0501_t11	t355	13	F	Ghana	Alafia	wound dressing	pos	neg	II	neg	R	S	S	S	S	S	neg	S	S	S	S	S	R	S	S	S	R	S	S
7	BU_G0706_t4	t355	13	F	Ghana	Adamukatatsi	wound dressing	pos	neg	I	neg	R	S	S	S	S	S	neg	S	S	S	S	S	R	S	S	S	R	S	S
7	BU_G0707_t5	t355	13	F	Ghana	Adamukatatsi	wound dressing	pos	neg	I	neg	R	S	S	S	S	S	neg	S	S	S	S	S	S	S	S	S	R	S	S
7	BU_G0715_t4	t355	13	F	Ghana	Adamukatatsi	wound dressing	neg	neg	I	neg	R	S	S	S	S	S	neg	S	S	S	S	S	R	S	S	S	R	S	S
10	BU_G1001_t2	t355	13	F	Ghana	Adamukatatsi	wound dressing	pos	neg	I	neg	R	S	S	S	S	S	neg	S	S	S	S	S	R	S	S	S	S	S	S
10	BU_G1001_t8	t355	13	F	Ghana	Adamukatatsi	wound dressing	neg	neg	DIFF	neg	R	S	S	S	S	S	neg	S	S	S	S	S	R	S	S	S	R	S	S
10	BU_G1005_t5	t355	13	F	Ghana	Adamukatatsi	wound dressing	pos	neg	I	neg	R	S	S	S	S	S	neg	S	S	S	S	S	R	S	S	S	R	S	S
10	BU_G1016_t5	t355	13	F	Ghana	Adamukatatsi	wound dressing	neg	neg	I	neg	R	S	S	S	S	S	neg	S	S	S	S	S	R	S	S	S	R	S	S
10	BU_G1074_t4	t355	13	F	Ghana	Adamukatatsi	wound dressing	pos	pos	I	pos	R	R	S	I	S	R	neg	R	S	S	R	S	R	R	S	S	R	R	R
11	BU_G1101_t2	t355	13	F	Ghana	Nkyenekyene	wound dressing	pos	neg	III	neg	R	S	S	S	S	S	neg	S	S	S	S	S	R	S	S	S	S	S	S
11	BU_G1105_t5	t355	13	F	Ghana	Nkyenekyene	wound dressing	pos	neg	I	neg	R	S	S	S	S	S	neg	S	S	S	S	S	R	S	S	S	R	S	S
18	BU_G1805_t5	t355	13	F	Ghana	Ashongkrom	wound dressing	pos	neg	I	neg	R	S	S	S	S	S	neg	S	S	S	S	S	R	S	S	S	R	S	S
24	BU_G2401_t5	t355	13	F	Ghana	Bowkrom	wound dressing	pos	neg	I	neg	R	S	S	S	S	S	neg	S	S	S	S	S	R	S	S	S	R	S	S
10	BU_N10_t2	t355	13	F	Ghana	Adamukatatsi	nose	pos	neg	I	neg	R	S	S	S	S	S	neg	S	S	S	S	S	R	S	S	S	R	S	S
10	BU_N10_t3	t355	13	F	Ghana	Adamukatatsi	nose	pos	neg	I	neg	R	S	S	S	S	S	neg	S	S	S	S	S	R	S	S	S	S	S	S
10	BU_N10_t4	t355	13	F	Ghana	Adamukatatsi	nose	pos	neg	I	neg	R	S	S	S	S	S	neg	S	S	S	S	S	R	S	S	S	S	S	S
10	BU_W10_t3	t355	13	F	Ghana	Adamukatatsi	wound swab	pos	neg	I	neg	R	S	S	S	S	S	neg	S	S	S	S	S	R	S	S	S	R	S	S
10	BU_W10_t4	t355	13	F	Ghana	Adamukatatsi	wound swab	pos	neg	I	neg	R	S	S	S	S	S	neg	S	S	S	S	S	R	S	S	S	R	S	S
10	BU_W10_t5	t355	13	F	Ghana	Adamukatatsi	wound swab	pos	neg	I	neg	R	S	S	S	S	S	neg	S	S	S	S	S	R	S	S	S	R	S	S
10	BU_W10_t8	t355	13	F	Ghana	Adamukatatsi	wound swab	pos	neg	I	neg	R	S	S	S	S	S	neg	S	S	S	S	S	R	S	S	S	R	S	S
5	BU_W5_t11	t355	13	F	Ghana	Alafia	wound swab	pos	neg	II	neg	R	S	S	S	S	S	neg	S	S	S	S	S	R	S	S	S	R	S	S
6	BU_W6A_t11	t355	13	F	Ghana	Kwakyekrom	wound swab	pos	neg	II	neg	R	S	S	S	S	S	neg	S	S	S	S	S	R	S	S	S	R	S	S
7	BU_G0706_t5	t355	14	F	Ghana	Adamukatatsi	wound dressing	pos	neg	I	neg	R	S	S	S	S	S	neg	S	S	S	S	S	R	S	S	S	R	S	S
6	BU_N6_t1	t7835	15	G	Ghana	Kwakyekrom	nose	pos	neg	III	neg	R	S	S	S	S	S	neg	S	S	S	S	S	R	S	S	S	R	S	S
6	BU_W6_t1	t7835	15	G	Ghana	Kwakyekrom	wound swab	pos	neg	III	neg	R	S	S	S	S	S	neg	S	S	S	S	S	R	S	S	S	R	S	S
7	BU_G0701_t5 (1)	t786	16	H	Ghana	Adamukatatsi	wound dressing	neg	pos	III	pos	R	R	S	S	S	S	neg	S	S	S	S	S	R	S	S	S	R	S	S
2	BU_G0201_t2	t786	16	H	Ghana	Aburi	wound dressing	neg	pos	I	pos	R	R	S	S	S	S	neg	S	S	S	S	S	R	S	S	S	R	S	S
2	BU_G0201_t8	t786	16	H	Ghana	Aburi	wound dressing	neg	pos	III	pos	R	R	S	S	S	S	neg	S	S	S	S	S	R	S	S	S	R	S	S
2	BU_G0201_t9	t786	16	H	Ghana	Aburi	wound dressing	neg	pos	III	pos	R	R	S	S	S	S	neg	S	S	S	S	S	R	S	S	S	R	S	S
2	BU_G0209_t8	t786	16	H	Ghana	Aburi	wound dressing	neg	neg	III	neg	R	S	S	S	S	S	neg	S	S	S	S	S	R	S	S	S	R	S	S
2	BU_W2_t2	t786	16	H	Ghana	Aburi	wound swab	neg	pos	III	pos	R	R	S	S	S	S	neg	S	S	S	S	S	R	S	S	S	R	S	S
2	BU_W2_t3	t786	16	H	Ghana	Aburi	wound swab	neg	pos	I	pos	R	R	S	S	S	S	neg	S	S	S	S	S	R	S	S	S	R	S	S
19	BU_G1905_t3	t786	17	H	Ghana	Odum	wound dressing	neg	pos	III	pos	R	R	S	S	S	S	neg	S	S	S	S	S	R	S	S	S	R	S	S
2	BU_G0202_t2	t786	18	H	Ghana	Aburi	wound dressing	neg	pos	III	pos	R	R	S	S	S	S	neg	S	S	S	S	S	R	S	S	S	R	S	S
2	BU_G0209_t9	t786	18	H	Ghana	Aburi	wound dressing	pos	pos	III	pos	R	R	S	S	S	S	neg	S	S	S	S	S	R	S	S	S	R	S	S
22	BU_W22_t4	t2724	19	I	Ghana	Asuboi	wound swab	pos	neg	II	neg	R	S	S	S	S	S	neg	S	S	S	S	S	R	S	S	S	S	S	R
13	BU_W13_t1	t186	20	J	Ghana	Suhum/Asuboi	wound swab	neg	pos	III	pos	R	R	S	S	S	S	neg	S	S	S	S	S	R	S	S	S	R	S	S
7	BU_W7A_t11	t002	21	K	Ghana	Adamukatatsi	wound swab	neg	neg	IV	pos	R	R	S	S	S	R	neg	S	S	S	S	S	S	S	S	S	S	S	S
3	BU_G0301_t9	t314	22	L	Ghana	Aburi	wound dressing	pos	neg	IV	neg	R	S	S	S	S	S	neg	S	S	S	S	S	R	S	S	S	R	S	R
3	BU_G0302_t9	t314	22	L	Ghana	Aburi	wound dressing	pos	neg	IV	neg	R	S	S	S	S	S	neg	S	S	S	S	S	R	S	S	S	R	S	R
12	BU_G1201_t13	t314	22	L	Ghana	Amanfro	wound dressing	pos	neg	IV	neg	R	S	S	S	S	S	neg	S	S	S	S	S	R	S	S	S	R	S	R
12	BU_G1201_t8	t314	22	L	Ghana	Amanfro	wound dressing	pos	neg	II	neg	R	S	S	S	S	S	neg	S	S	S	S	S	R	S	S	S	R	S	S
22	BU_G2201_t6	t314	22	L	Ghana	Asuboi	wound dressing	pos	neg	IV	neg	R	S	S	S	S	S	neg	S	S	S	S	S	S	S	S	S	S	S	S
22	BU_G2202_t9	t314	22	L	Ghana	Asuboi	wound dressing	pos	neg	II	neg	R	S	S	S	S	S	neg	S	S	S	S	S	S	S	S	S	S	S	S
26	BU_G2601A_t9	t314	22	L	Ghana	Aburi	wound dressing	pos	neg	II	neg	R	S	S	S	S	S	neg	S	S	S	S	S	S	S	S	S	S	R	R
22	BU_W22A_t9	t314	22	L	Ghana	Asuboi	wound swab	pos	neg	IV	neg	R	S	S	S	S	S	neg	S	S	S	S	S	S	S	S	S	S	R	S
22	BU_G2204B_t9	t314	23	L	Ghana	Asuboi	wound dressing	pos	neg	II	neg	R	S	S	S	S	S	neg	S	S	S	S	S	S	S	S	S	S	R	R
22	BU_N22_t12	t939	24	M	Ghana	Asuboi	nose	neg	neg	neg	neg	R	S	S	S	S	S	neg	S	S	S	S	S	S	S	S	S	R	S	S
22	BU_N22_t6	t939	24	M	Ghana	Asuboi	nose	pos	neg	neg	neg	R	S	S	S	S	S	neg	S	S	S	S	S	S	S	S	S	R	S	S
22	BU_N22_t8	t939	24	M	Ghana	Asuboi	nose	neg	neg	neg	neg	R	S	S	S	S	S	neg	S	S	S	S	S	S	S	S	S	R	S	S
22	BU_N22_t9	t939	24	M	Ghana	Asuboi	nose	neg	neg	neg	neg	R	S	S	S	S	S	neg	S	S	S	S	S	S	S	S	S	R	S	S
7	BU_N7_t6	t939	24	M	Ghana	Adamukatatsi	nose	pos	neg	neg	neg	R	S	S	S	S	S	neg	S	S	S	S	S	S	S	S	S	S	S	S
7	BU_N7_t8	t939	24	M	Ghana	Adamukatatsi	nose	neg	neg	neg	neg	R	S	S	S	S	S	neg	S	S	S	S	S	S	S	S	S	S	S	S
	N - isolate from nose swab
	W - isolate from wound swab
	G - isolate from wound dressing
	t1 to t13- different time points samples were collected
	neg - negative
	pos - positive
	R - resistant
	S - susceptible
	I - intermediate
